# Supplementary material for: Endowing Acceptable Mechanical Properties of Segregated Conductive Polymer Composites with Enhanced Filler-Matrix Interfacial Interactions by Incorporating High Specific Surface Area Nanosized Carbon Black
Source: Nanomaterials (Basel). 2021 Aug 16;11(8):2074. doi: 10.3390/nano11082074 (PMC8400817; doi:10.3390/nano11082074)
Supplement: Supplementary file 1 [file nanomaterials-11-02074-s001.zip]

Archive with 1 entries (1 files):
- nanomaterials-1323212-supplementary.pdf
